# Supplementary material for: Comparative Analyses of Complete Chloroplast Genomes of Microula sikkimensis and Related Species of Boraginaceae
Source: Genes (Basel). 2024 Feb 10;15(2):226. doi: 10.3390/genes15020226 (PMC10887780; doi:10.3390/genes15020226)
Supplement: Supplementary file 1 [file genes-15-00226-s001.zip]

Archive with 4 entries (4 files):
- Table S1 All information of species and the accession numbers of their chloroplast genomes in NCBI.pdf
- Table S2  The intron-containing genes in the chloroplast genomes of M. sikkimensis.pdf
- Table S3 Sequences of protein-coding genes of M. sikkimensis chloroplast genome.pdf
- Table S4 repeat sequences in the chloroplast genome of M. sikkimensis.xlsx
