# Supplementary material for: Comparative Analyses of Complete Chloroplast Genomes of Microula sikkimensis and Related Species of Boraginaceae
Source: Genes (Basel). 2024 Feb 10;15(2):226. doi: 10.3390/genes15020226 (PMC10887780; doi:10.3390/genes15020226)
Supplement: Supplementary file 1 [file genes-15-00226-s001.zip › Table S4 repeat sequences in the chloroplast genome of M. sikkimensis.xlsx]

## Sheet: SSRs
SSRs in the chloroplast genome of M. sikkimensis
Chloroplast genome	SSR nr.	SSR type	SSR	size	start	end
Microula sikkimensis	1	p1	(T)10	10	2177	2186
Microula sikkimensis	2	p1	(A)10	10	3198	3207
Microula sikkimensis	3	p1	(T)10	10	6347	6356
Microula sikkimensis	4	p2	(AT)7	14	6570	6583
Microula sikkimensis	5	p1	(A)11	11	7943	7953
Microula sikkimensis	6	p2	(AT)5	10	8022	8031
Microula sikkimensis	7	p1	(A)11	11	11355	11365
Microula sikkimensis	8	p2	(AT)5	10	11916	11925
Microula sikkimensis	9	p1	(A)12	12	15735	15746
Microula sikkimensis	10	p2	(AT)5	10	19321	19330
Microula sikkimensis	11	p1	(T)11	11	20367	20377
Microula sikkimensis	12	p2	(TA)6	12	26567	26578
Microula sikkimensis	13	p3	(TTC)4	12	33900	33911
Microula sikkimensis	14	p2	(AT)8	16	35133	35148
Microula sikkimensis	15	p1	(A)11	11	41782	41792
Microula sikkimensis	16	p3	(ATT)4	12	43648	43659
Microula sikkimensis	17	p1	(T)10	10	45365	45374
Microula sikkimensis	18	p1	(A)10	10	46527	46536
Microula sikkimensis	19	p3	(AAT)4	12	51151	51162
Microula sikkimensis	20	p1	(A)10	10	60949	60958
Microula sikkimensis	21	p2	(TA)5	10	63999	64008
Microula sikkimensis	22	p1	(A)10	10	67820	67829
Microula sikkimensis	23	p1	(T)11	11	68664	68674
Microula sikkimensis	24	p3	(TAT)4	12	72318	72329
Microula sikkimensis	25	p2	(TA)6	12	75232	75243
Microula sikkimensis	26	p1	(T)11	11	80685	80695
Microula sikkimensis	27	p1	(G)10	10	104581	104590
Microula sikkimensis	28	p1	(A)10	10	109490	109499
Microula sikkimensis	29	p1	(T)10	10	110078	110087
Microula sikkimensis	30	p4	(AATA)3	12	111906	111917
Microula sikkimensis	31	p1	(T)11	11	115094	115104
Microula sikkimensis	32	p1	(T)11	11	116706	116716
Microula sikkimensis	33	p1	(T)10	10	122080	122089
Microula sikkimensis	34	p1	(T)11	11	122152	122162
Microula sikkimensis	35	p1	(T)11	11	122571	122581
Microula sikkimensis	36	p5	(TTTCT)3	15	122926	122940
Microula sikkimensis	37	p1	(T)11	11	123790	123800
Microula sikkimensis	38	p1	(C)10	10	126168	126177

## Sheet: Dispersed repeat
Dispersed repeat sequences in the chloroplast genome of M. sikkimensis
The repeat length of the first part	The starting site of the first part	Matching direction	The repeat length of the second part	The starting site of the second part	Interval distance of repeats	E-value
52	37420	F	52	39644	-1	4.83e-20
46	88558	F	46	88576	-1	1.75e-16
46	88558	P	46	142135	-1	1.75e-16
46	88576	P	46	142153	-1	1.75e-16
46	142135	F	46	142153	-1	1.75e-16
51	26131	P	51	79004	-3	6.96e-16
41	78778	F	41	116388	0	1.3e-15
40	78780	F	40	95228	0	5.19e-15
40	78780	P	40	135489	0	5.19e-15
39	95228	F	39	116390	0	2.08e-14
39	116390	P	39	135490	0	2.08e-14
42	42454	F	42	116387	-2	2.52e-12
41	42455	F	41	78778	-2	9.58e-12
39	42457	F	39	95228	-2	1.39e-10
39	42457	P	39	135490	-2	1.39e-10
31	41895	P	31	41898	-1	1.27e-07
33	26153	P	33	79000	-2	4.04e-07
30	7848	P	30	44110	-1	4.9e-07
31	44192	R	31	44192	-2	5.7e-06
31	96193	R	31	96193	-2	5.7e-06
31	96193	C	31	134533	-2	5.7e-06
31	134533	R	31	134533	-2	5.7e-06
33	7842	F	33	34228	-3	1.25e-05
32	37357	F	32	39581	-3	4.56e-05
31	88558	F	31	88594	-3	0.000165
31	88558	P	31	142132	-3	0.000165
31	88594	P	31	142168	-3	0.000165
31	142135	F	31	142171	-3	0.000165
30	9438	F	30	35222	-3	0.000597
30	42469	F	30	78792	-3	0.000597
30	42469	F	30	95240	-3	0.000597
30	42469	P	30	135487	-3	0.000597
30	86149	F	30	86191	-3	0.000597
30	86149	P	30	144536	-3	0.000597
30	86191	P	30	144578	-3	0.000597
30	144536	F	30	144578	-3	0.000597

## Sheet: Tandom repeat
Tandem repeat sequences in the chloroplast genome of M. Sikkimensis
Indices	Period	Copy	Consensus	Percent	Percent	Score	A	C	G	T
	Size	Number	Size	Matches	Indels
6569--6631	8	8	8	74	19	53	53	0	0	46
12432--12457	13	2	13	100	0	52	46	7	23	23
15892--15924	15	2.1	16	94	5	59	57	0	15	27
39051--39079	15	1.9	15	100	0	58	17	27	34	20
43930--43955	13	2	13	100	0	52	53	7	0	38
58863--58894	15	2.1	15	100	0	64	59	0	21	18
61285--61310	13	2	13	100	0	52	53	0	15	30
65035--65072	14	3.1	12	82	17	51	52	7	0	39
65040--65069	14	2.1	14	100	0	60	50	6	0	43
79887--79927	20	2	21	85	4	57	26	7	4	60
79893--79934	20	2.1	20	100	0	84	23	9	4	61
86132--86186	24	2.5	22	85	8	67	14	23	12	49
86154--86221	21	3.2	21	77	8	75	11	22	8	57
88559--88622	18	3.6	18	97	0	119	28	15	26	29
108375--108417	20	2.1	20	83	12	52	55	20	2	20
120608--120632	13	1.9	13	100	0	50	12	8	0	80
142136--142199	18	3.6	18	97	0	119	29	26	15	28
144537--144626	21	4.1	22	75	8	76	54	10	23	12
